# Supplementary material for: The latent tuberculosis cascade-of-care among people living with HIV: A systematic review and meta-analysis
Source: PLoS Med. 2021 Sep 7;18(9):e1003703. doi: 10.1371/journal.pmed.1003703 (PMC8439450; doi:10.1371/journal.pmed.1003703)
Supplement: S1 Data — (XLSX) [file pmed.1003703.s020.xlsx]

## Sheet: main file
Reference Number- same order as presented in the paper	Author name	World Bank income	WHO regions	Type of LTBI tests	Used LTBI tests	Total identified (eligible for testing & treatment)	Started LTBI testing	Completed LTBI test	Need medical evaluation	Completed Medical Evaluation	Recommended LTBI treatment	Started LTBI treatment	Completed LTBI treatment
17	Cowger, Thai (17)- cohort 1	Low-middle	Western Pacific	No/Unclear	No	789				789	426	245	160
17	Cowger, Thai (17)- cohort 2	Low-middle	South-East	Only TST	Yes	659	359	359	81	81	81	74	36
18	Mueller, Mpala (18)	Low-middle	Africa	Only TST	Yes	1021	741	701	331	331	264	263	253
19	Kall, Coyne (19)	High income	Europe	Only IGRA	Yes	600	520	502	50	50	46	40	38
20	Khawcharoenporn, Phetsuksiri (20)	Low-middle	South-East	IGRA OR TST	Yes	150	150	150	36	36	20	16	15
21	Aisu, Raviglione (21)	Low-middle	Africa	Only TST	Yes	1524	1344	1094		579	520	520	322
22	Diaz, Diez (22)	High income	Europe	Only TST	Yes	1242	853	846	181	181	142	122	70
23	Marks, Taylor (23)	High income	America	Only TST	Yes	109	80	73	11	11	11	11	6
24	Huerga, Mueller (24)	Low-middle	Africa	Only TST	Yes	897	576	499	366	366	204	196
25	Doyle, Bissessor (25)	High income	Western Pacific	Only IGRA	Yes	1378	917	913	28	21	21	19
26	Lee, Lee (26)	High income	Western Pacific	Only IGRA	Yes	474	464	464	93	93	93	40
27	Rose, Kitai (27)	High income	America	IGRA OR TST	Yes	81	81	81	15	15	15	7
28	Lee, Lin (28)	Low-middle	Western Pacific	Only IGRA	Yes	774	772	741	90	90	90	0
29	Pullar, Steinum (29)	High income	Europe	IGRA OR TST	Yes	304	304	298	77	77	64	39
30	Aichelburg, Reiberger (30)	High income	Europe	Only IGRA	Yes	1525	1506	1500	142	142	142
31	Graves, Augusto (31)	Low-middle	Africa	IGRA OR TST	Yes	78	78	78	28	28	28
32	Bourgarit, Baron (32)	High income	Europe	IGRA OR TST	Yes	506	415	415	66	66		13
33	Xin, Li (33)	Low-middle	Western Pacific	Only IGRA	Yes	184	182	182	16	16
34	Pascopella, Franks (34)	High income	America	IGRA OR TST	Yes	500	393	377		19		14	3
35	Leung, Chan (35)	High income	Western Pacific	IGRA OR TST	Yes	110	110	110		16		16	14
36	Al-Darraji, Kamarulzaman (36)	Low-middle	Western Pacific	Only TST	Yes	189	140	138
37	Reaves, Shah (37)	High income	America	IGRA OR TST	Yes	2772	1907	1671
38	Hirsch-Moverman, Cronin (38)	High income	America	Only TST	Yes	71	53	35
39	Fox-Lewis, Brima (39)	High income	Europe	Only IGRA	Yes	165	20	20
40	Sester, Van Leth (40)	Multiple countries (including high and middle income countries)	Europe	IGRA OR TST	Yes	768	768	658				70
41	Sun, Hsueh (41)	Low-middle	Western Pacific	Only IGRA	Yes	617	608	598				0
42	Zhang, Liu (42)	Low-middle	Western Pacific	Only IGRA	Yes	50	50	50	21			0
43	Yang, Chan (43)	Low-middle	Western Pacific	IGRA OR TST	Yes	1001	958	909				81	74
44	Shin, Chang (44)	High income	America	IGRA OR TST	Yes	15155	15125	15029				581	457
45	Cheng, Hirji (45)	High income	America	Only TST	Yes	129	105	64				9	1
46	Goletti, Navarra (46)	High income	Europe	IGRA OR TST	Yes	774		507	32	32	19	16	8
47	Stein, Zalwango (47)	Low-middle	Africa	Only TST	Yes	199		197	142	142	142
48	Meijerink, Wisaksana (48)	Low-middle	South-East	Only IGRA	Yes			524	151	151	151
49	Adams, Howe (49)	High income	America	IGRA OR TST	Yes	372		118	1	1
50	Brassard, Bruneau (50)	High income	America	Only TST	Yes			60	3	1
51	Golub, Cohn (51)	Low-middle	America	Only TST	Yes	17143		7361	2135		1954	1601	1330
52	Lobato, Leary (52)	High income	America	Only TST	Yes	4435		4355	1991		1238	1180	483
53	Martinez-Pino, Sambeat (53)	High income	Europe	Only TST	Yes	7923		2540				270	144
54	Elzi, Schlegel (54)	High income	Europe	Only TST	Yes	6160		4168				193	144
55	Wong, Leung (55)	Low-middle	Western Pacific	Only TST	Yes	2079		1740				464
56	Capocci, Sewell (56)	High income	Europe	IGRA OR TST	Yes	892	219	217	16	16	14	9	7
57	Sandhu, Taylor (57)	High income	Europe	Only IGRA	Yes	206	128	124	3	3	3	3
58	Baker, Peterson (58)	Low-middle	America	Only TST	Yes	129	89	68	9	9	9		6
59	Froberg, Jansson (59)	High income	Europe	Only IGRA	Yes	69	39	39	6	6		0
60	Santos, Garcia (60)	Low-middle	America	Only TST	Yes	872	759	690			53	39	26
61	Picone, Freitas (61)	Low-middle	America	Only TST	Yes		3260	2878	246	238	210	210	196
62	Kussen, Dalla-Costa (62)	Low-middle	America	IGRA OR TST	Yes		154	140	13	13	13	13	13
63	Monteiro, Guariente (63)	Low-middle	America	Only TST	Yes		220	188	9	9	6	3	1
64	Aquino, Moura (64)	Low-middle	America	Only TST	Yes	2341		1138	272		232	162
65	Souza, Hökerberg (65)	Low-middle	America	Only TST	Yes							138	121
66	Trinh, Han (66)	Low-middle	Western Pacific	No/Unclear	No	1281				520	426	416	382
67	van Griensven, Choun (67)	Low-middle	Western Pacific	No/Unclear	No	875				875	631	445	348
68	Little, Khundi (68)	Low-middle	Africa	No/Unclear	No	1359				1106	1011	1010	732
69	Benzekri, Sambou (69)	Low-middle	Africa	No/Unclear	No	303				166	73	1	0
70	Van Ginderdeuren, Bassett (70)	Low-middle	Africa	No/Unclear	No	1395				1377	1178	329
71	Deery, Hanrahan (71)	Low-middle	Africa	No/Unclear	No	27				15	15	3
72	Sah, Sahu (72)	Low-middle	South-East	No/Unclear	No	572				561		157	136
73	Tiam, Machekano (73)	Low-middle	Africa	No/Unclear	No	160				158		124	80
74	Costenaro, Massavon (74)	Low-middle	Africa	No/Unclear	No	899				529		280	259
75	Peters, Heunis (75)	Low-middle	Africa	No/Unclear	No	71				30		11
76	Kufa, Fielding (76)- cohort 2	Low-middle	Africa	No/Unclear	No	2004				1480		552
76	Kufa, Fielding (76)- cohort 1	Low-middle	Africa	No/Unclear	No	1999				1540		503
77	Carmone, Rodriguez (77)	Low-middle	Western Pacific	No/Unclear	No					532	450	450
78	Adams, Mahlalela (78)	Low-middle	Africa	No/Unclear	No							908	812
79	Shayo, Moshiro (79)	Low-middle	Africa	No/Unclear	No							1283	1255
80	Roscoe, Lockhart (80)	Low-middle	Africa	No/Unclear	No	825				679	646	294	139
81	Igbokwe, Abugu (81)	Low-middle	Africa	No/Unclear	No	993				981	608
82	Hunter, Kyesi (82)	Low-middle	Africa	No/Unclear	No						66	66	49
83	Adepoju, Ogbudebe (83)	Low-middle	Africa	No/Unclear	No	7791							1134
84	Karanja, Kingwara (84)	Low-middle	Africa	No/Unclear	No							4708	3712
